# Supplementary material for: A two-stage classification method for borehole-wall images with support vector machine
Source: PLoS One. 2018 Jun 28;13(6):e0199749. doi: 10.1371/journal.pone.0199749 (PMC6023159; doi:10.1371/journal.pone.0199749)
Supplement: S3 File — (ZIP) [file pone.0199749.s003.zip]

Archive with 51 entries (50 files):
- S3_File/
- S3_File/(1).tif
- S3_File/(10).tif
- S3_File/(11).tif
- S3_File/(12).tif
- S3_File/(13).tif
- S3_File/(14).tif
- S3_File/(15).tif
- S3_File/(16).tif
- S3_File/(17).tif
- S3_File/(18).tif
- S3_File/(19).tif
- S3_File/(2).tif
- S3_File/(20).tif
- S3_File/(21).tif
- S3_File/(22).tif
- S3_File/(23).tif
- S3_File/(24).tif
- S3_File/(25).tif
- S3_File/(26).tif
- S3_File/(27).tif
- S3_File/(28).tif
- S3_File/(29).tif
- S3_File/(3).tif
- S3_File/(30).tif
- S3_File/(31).tif
- S3_File/(32).tif
- S3_File/(33).tif
- S3_File/(34).tif
- S3_File/(35).tif
- S3_File/(36).tif
- S3_File/(37).tif
- S3_File/(38).tif
- S3_File/(39).tif
- S3_File/(4).tif
- S3_File/(40).tif
- S3_File/(41).tif
- S3_File/(42).tif
- S3_File/(43).tif
- S3_File/(44).tif
- S3_File/(45).tif
- S3_File/(46).tif
- S3_File/(47).tif
- S3_File/(48).tif
- S3_File/(49).tif
- S3_File/(5).tif
- S3_File/(50).tif
- S3_File/(6).tif
- S3_File/(7).tif
- S3_File/(8).tif
- S3_File/(9).tif
